# Supplementary material for: Decadal Land-Use Change and Water Quality Degradation Reshape the Functional Structure of Fish Assemblages in Guangxi Rivers, China
Source: Animals (Basel). 2026 Jul 21;16(14):2253. doi: 10.3390/ani16142253 (PMC13403959; doi:10.3390/ani16142253)
Supplement: Supplementary file 1 [file animals-16-02253-s001.zip]

Archive with 5 entries (4 files):
- Supplementary data/
- Supplementary data/2013-abun.xlsx
- Supplementary data/2023-abun.xlsx
- Supplementary data/env.xlsx
- Supplementary materals.pdf
