# Supplementary material for: Decadal Land-Use Change and Water Quality Degradation Reshape the Functional Structure of Fish Assemblages in Guangxi Rivers, China
Source: Animals (Basel). 2026 Jul 21;16(14):2253. doi: 10.3390/ani16142253 (PMC13403959; doi:10.3390/ani16142253)
Supplement: Supplementary file 1 [file animals-16-02253-s001.zip › Supplementary data/2013-abun.xlsx]

## Sheet: Sheet1
Species	YJ8-13	YJ7-13	YJ6-13	YJ5-13	YJ4-13	YJ3-13	YJ2-13	YJ1-13	ZY4-13	ZY3-13	ZY2-13	ZY1-13	GJ6-13	GJ5-13	GJ4-13	GJ3-13	GJ2-13	GJ1-13	YuJ3-13	YuJ2-13	YuJ1-13
Siniperca liuzhouensis	0	0	0	0	0	0	0	0	0	0	0	0	1	0	0	0	0	0	0	0	0
Parabramis pekinensis	0	0	0	0	0	0	0	0	0	0	0	0	0	0	0	0	0	0	1	0	0
Cirrhinus mrigala	0	0	0	0	0	0	0	0	0	0	0	0	0	0	0	0	0	0	0	0	1
Spinibarbus hollandi	0	0	0	0	1	0	0	0	0	0	1	0	0	0	0	1	0	0	0	0	0
Discogobio tetrabarbatus	0	0	0	0	0	0	0	0	0	0	0	0	0	0	1	0	0	0	0	0	0
Garra orientalis	0	0	0	0	0	0	0	0	0	1	0	0	0	0	0	0	0	0	0	0	0
Gobiobotia kolleri	0	0	0	1	0	0	0	0	0	0	0	0	0	0	0	0	0	0	0	0	0
Hemibarbus maculatus	0	0	0	0	0	0	0	0	0	0	0	0	0	0	1	0	0	0	0	0	0
Mesocyprinus longzhouensis	0	0	0	0	0	0	0	0	0	0	0	1	0	0	0	0	0	0	0	0	0
Pseudohemiculter dispar	0	0	0	0	0	0	0	0	0	0	0	0	0	1	0	0	0	0	0	0	0
Sarcocheilichthys parvus	0	0	0	0	0	0	0	0	0	0	0	0	0	1	0	0	0	0	0	0	0
Mylopharyngodon piceus	0	0	0	0	1	0	0	0	0	0	0	0	0	0	0	1	0	0	1	0	0
Distoechodon tumirostris	0	0	0	0	0	0	0	0	1	0	0	0	0	1	0	0	0	0	0	0	1
Acheilognathus barbatulus	0	0	0	0	0	0	0	0	0	0	0	0	0	0	0	0	0	0	0	0	2
Chanodichthys mongolicus	0	0	0	0	0	0	0	0	0	0	2	0	0	0	0	0	0	0	0	0	0
Culter recurviceps	0	0	0	0	0	0	0	0	0	0	2	0	0	0	0	0	0	0	0	0	0
Hemibagrus macropterus	0	0	0	1	0	0	0	0	0	0	0	0	0	0	1	0	0	0	0	0	0
Clarias gariepinus	0	0	0	0	0	0	0	0	1	0	2	0	0	0	0	0	0	0	0	1	1
Beaufortia kweichowensis	0	0	0	0	0	3	0	0	0	0	0	0	0	0	0	0	0	0	0	0	0
Coilia grayii	0	0	0	0	0	0	0	0	0	0	0	0	0	0	0	0	0	0	0	1	2
Psetulohemiculter hainanensis	0	0	0	0	0	0	0	0	0	0	0	0	0	0	3	0	0	0	0	0	0
Vanmanenia pingchowensis	0	0	0	0	0	0	0	0	0	0	0	0	0	0	3	0	0	0	0	0	0
Acheilognathus tonkinensis	0	0	2	0	0	0	0	0	0	0	0	0	2	0	0	0	0	0	0	0	0
Pseudogobio guilinensis	0	0	0	0	0	0	0	0	0	0	0	0	0	1	3	0	0	0	0	0	0
Hypophthalmichthys nobilis	0	1	0	1	1	0	1	1	0	0	0	0	0	0	0	0	0	0	1	1	0
Culter alburnus	0	1	0	0	0	0	0	0	1	0	1	0	0	1	0	0	0	0	0	0	1
Hypophthalmichthys molitrix	0	1	0	1	1	0	1	1	1	0	0	0	0	0	0	0	0	0	1	1	0
Ctenopharyngodon idella	0	0	0	0	1	0	1	1	0	0	0	0	1	1	0	1	0	0	1	1	1
Abbottina rivularis	0	0	0	0	0	0	0	0	0	0	3	0	0	0	0	4	0	0	0	0	0
Pseudorasbora parva	0	0	0	0	0	0	0	5	2	0	0	0	0	0	0	0	0	0	0	0	0
Sinibotia robusta	3	0	0	2	0	0	0	0	0	2	0	0	0	0	0	0	0	0	0	0	0
Hemibarbus labeo	0	0	6	0	0	0	0	0	0	0	0	0	0	0	0	0	0	0	0	1	1
Channa maculata	0	1	0	0	0	0	1	0	0	0	2	0	1	1	1	0	0	1	0	1	0
Ptychidio jordani	0	1	0	0	0	0	0	0	0	3	0	2	0	0	0	0	0	0	1	2	0
Rhodeus ocellatus	0	0	0	0	0	0	0	0	0	0	0	0	0	4	0	0	0	5	0	0	0
Clarias fuscus	4	1	0	0	0	1	0	0	0	0	2	0	0	0	0	0	0	1	1	1	1
Schistura fasciolata	0	0	0	0	0	0	0	0	0	0	0	0	0	0	0	10	0	0	0	0	0
Sinibotia pulchra	0	0	0	1	0	0	0	0	0	0	0	0	0	0	0	0	0	10	0	0	0
Cobitis sinensis	0	0	0	0	0	0	0	0	0	0	0	0	0	0	0	12	3	0	0	0	0
Monopterus albus	0	0	6	0	1	0	0	0	4	0	0	0	1	0	0	1	0	1	0	1	1
Squaliobarbus curriculus	2	2	1	0	0	0	2	0	1	1	0	1	0	0	0	0	0	0	1	2	3
Macrognathus aculeatus	0	1	0	1	1	3	0	1	2	1	0	4	1	1	1	1	0	0	0	0	0
Sinibrama macrops	0	0	0	0	0	0	0	0	0	0	0	0	2	7	7	2	0	0	0	0	0
Siniperca knerii	3	1	4	2	1	0	2	0	0	1	0	2	0	0	0	0	0	0	2	2	1
Hemibagrus guttatus	4	1	1	1	1	0	1	0	0	1	0	4	1	1	1	2	0	0	1	1	0
Hemibarbus medius	0	0	3	1	0	0	0	0	1	3	8	2	0	2	0	0	0	0	2	0	0
Mastacembelus armatus	1	1	0	2	1	6	0	1	3	1	0	3	1	1	1	1	0	0	0	0	0
Glyptothorax fokiensis fokiensis	0	0	0	0	0	10	0	0	0	0	0	0	0	0	12	0	0	0	0	0	0
Opsariichthys bidens	0	0	0	0	0	15	0	3	0	0	0	0	0	0	0	2	0	2	0	0	0
Silurus asotus	0	0	2	0	1	1	0	1	1	3	3	0	0	1	3	0	2	2	1	1	1
Siniperca scherzeri	0	0	0	0	0	0	1	0	0	0	0	0	4	3	8	0	6	0	1	0	0
Squalidus wolterstorffi	6	0	0	6	0	0	0	0	0	0	0	0	0	12	0	0	0	0	0	0	0
Cirrhinus molitorella	0	3	0	0	0	0	0	4	0	0	7	0	0	0	0	0	0	0	3	4	4
Squalidus argentatus	0	0	0	0	0	9	0	0	0	0	0	0	0	16	0	0	0	0	0	0	0
Coreoperca whiteheadi	0	0	0	0	0	0	0	0	0	0	0	0	10	3	8	0	6	0	0	0	0
Pseudobagrus crassilabris	16	0	0	3	0	0	0	0	0	1	0	0	0	0	3	5	0	0	3	0	0
Traccatichthys pulcher	0	0	0	0	0	0	0	0	0	0	0	0	0	0	12	19	0	0	0	0	0
Osteochilus salsburyi	0	8	0	19	0	0	0	0	3	4	0	0	0	0	0	0	0	0	0	3	0
Schistura incerta	0	0	0	0	0	37	0	0	0	0	0	0	0	0	0	0	0	0	0	0	0
Pseudobagrus vachellii	0	1	4	2	1	0	1	1	0	1	0	0	1	6	0	6	7	3	3	2	1
Acrossocheilus kreyenbergii	0	0	0	0	0	0	0	0	0	0	0	0	13	7	12	0	7	0	0	0	0
Zacco platypus	0	0	0	0	0	17	0	0	0	0	0	0	0	0	20	0	0	4	0	0	0
Cyprinus carpio	3	2	2	2	3	0	0	1	2	3	3	3	2	3	2	4	5	2	2	1	2
Oreochromis mossambicus	20	0	0	2	8	0	0	10	3	3	2	4	0	0	0	0	0	0	2	4	4
Odontobutis sinensis	0	0	0	0	0	0	0	0	0	0	0	0	8	25	20	9	22	3	0	0	0
Rhinogobius giurinus	30	0	0	10	0	0	0	0	0	0	0	0	20	15	0	18	9	0	0	0	0
Carassius auratus	6	4	12	4	10	13	0	8	4	7	8	1	4	6	7	6	10	3	10	5	7
Tachysurus fulvidraco	0	6	19	11	3	0	3	6	0	8	0	0	8	16	3	11	13	6	13	6	3
Misgurnus anguillicaudatus	0	0	0	0	0	5	0	0	11	7	0	0	3	22	32	24	35	8	8	3	0
Oreochromis niloticus	8	6	13	9	25	20	25	19	11	15	0	10	1	4	0	0	0	0	5	4	7
Toxabramis houdemeri	0	0	0	0	160	0	0	0	75	0	0	0	0	0	0	0	0	0	0	0	0
Hemiculter leucisculus	9	30	18	40	58	14	13	67	17	12	20	12	15	12	50	0	0	0	11	6	15
