# Supplementary material for: Decadal Land-Use Change and Water Quality Degradation Reshape the Functional Structure of Fish Assemblages in Guangxi Rivers, China
Source: Animals (Basel). 2026 Jul 21;16(14):2253. doi: 10.3390/ani16142253 (PMC13403959; doi:10.3390/ani16142253)
Supplement: Supplementary file 1 [file animals-16-02253-s001.zip › Supplementary data/2023-abun.xlsx]

## Sheet: Sheet2
Species	YJ8-23	YJ7-23	YJ6-23	YJ5-23	YJ4-23	YJ3-23	YJ2-23	YJ1-23	ZY4-23	ZY3-23	ZY2-23	ZY1-23	GJ6-23	GJ5-23	GJ4-23	GJ3-23	GJ2-23	GJ1-23	YuJ3-23	YuJ2-23	YuJ1-23
Squalidus atromaculatus	0	0	0	0	0	0	0	0	0	0	0	0	1	0	0	0	0	0	0	0	0
Ictalurus punctatus	0	0	0	0	0	0	0	0	0	0	0	0	0	1	0	0	0	0	0	0	0
Siniperca scherzeri	0	0	0	0	0	0	0	0	0	0	0	0	4	0	0	0	0	0	0	0	0
Hemibagrus guttatus	0	11	0	0	0	0	0	0	1	3	0	0	0	0	0	3	0	1	0	2	0
Channa maculata	0	0	0	0	0	0	0	0	0	0	0	0	0	1	0	0	0	0	0	1	0
Beaufortia pingi	0	0	0	0	0	0	0	0	0	0	0	0	0	0	74	1	0	0	0	0	0
Siniperca undulata	0	0	0	0	0	0	0	0	0	0	0	0	1	0	0	0	0	0	0	0	0
Hemiculter leucisculus	2	6	0	0	8	0	0	0	0	0	0	0	0	1	0	0	0	0	0	2	8
Ctenopharyngodon idella	0	0	0	0	0	1	2	0	0	0	0	1	0	7	0	0	0	0	0	1	0
Squaliobarbus curriculus	0	1	0	0	0	0	0	0	6	1	1	0	0	0	0	0	0	0	2	10	4
Hemibarbus labeo	1	0	0	0	0	0	0	2	0	0	1	0	0	0	0	0	0	0	0	0	0
Macrognathus aculeatus	0	0	0	0	0	0	0	0	0	0	0	0	0	0	0	0	0	2	0	0	0
Pseudobagrus crassilabris	0	0	0	0	0	0	0	0	0	1	0	0	0	0	0	3	0	0	0	0	0
Hemibagrus macropterus	0	0	0	0	0	0	0	0	0	0	0	0	2	0	0	2	0	0	0	0	0
Siniperca knerii	0	0	0	0	0	2	2	0	0	2	0	0	0	0	0	0	0	0	0	3	1
Sinibrama macrops	0	0	0	0	0	0	0	0	0	0	0	0	3	3	6	0	0	0	0	0	0
Ancherythroculter lini	0	1	0	0	5	0	0	0	0	0	0	0	1	0	0	0	0	0	0	0	0
Ptychidio macrops	0	0	0	0	0	0	0	0	0	1	0	3	0	0	0	0	0	0	0	0	0
Acrossocheilus kreyenbergii	0	0	0	0	0	0	0	0	0	0	0	0	4	3	38	8	0	0	0	0	0
Spinibarbus denticulatus	0	0	0	0	0	0	0	0	0	0	4	0	0	9	0	0	0	0	0	0	0
Squalidus wolterstorffi	0	2	0	0	0	0	0	0	0	0	0	0	0	0	0	0	0	9	0	0	0
Microphysogobio tungtingensis	0	0	0	0	0	0	0	1	0	0	0	0	0	0	0	0	0	0	0	0	0
Glyptothorax fokiensis fokiensis	0	0	0	0	0	0	0	0	0	0	0	0	0	0	0	0	0	6	0	0	0
Microphysogobio fukiensis	0	0	0	0	0	0	0	0	0	0	0	0	0	0	19	27	0	0	0	0	0
Tilapia galilaea	1	0	5	0	1	0	0	0	0	0	0	0	0	0	0	0	0	0	2	0	2
Rhodeus ocellatus	0	0	0	0	0	0	0	0	0	0	0	0	0	0	8	0	0	0	0	0	0
Spinibarbus hollandi	1	0	0	0	0	0	0	0	0	0	0	0	0	10	0	0	0	0	0	0	0
Beaufortia kweichowensis	0	0	0	0	0	0	0	0	0	0	0	0	0	0	0	46	0	0	0	0	0
Pseudogobio guilinensis	0	0	0	0	0	0	0	0	0	0	0	0	0	0	0	0	0	1	0	0	0
Culter recurviceps	0	0	0	0	0	0	0	0	0	2	0	0	0	0	0	0	0	0	1	0	0
Psetulohemiculter hainanensis	0	2	0	0	0	0	0	0	0	0	0	0	0	0	2	0	12	0	0	0	0
Toxabramis houdemeri	0	0	0	0	41	0	0	0	0	0	0	0	0	0	0	0	0	0	0	0	0
Cyprinus carpio var. Quanzhounensis	0	2	0	0	0	0	0	0	0	0	0	0	0	1	1	0	0	0	0	2	0
Schistura fasciolata	0	0	0	0	0	0	0	1	0	0	0	0	0	0	0	15	0	7	0	0	0
Hemibarbus maculatus	0	0	0	0	0	0	0	0	0	0	0	0	0	5	0	0	0	0	0	0	0
Hemibarbus umbrifer	0	1	0	0	0	0	0	0	0	0	0	0	0	0	0	0	0	0	0	0	0
Tachysurus fulvidraco	0	0	0	0	2	0	0	2	0	0	0	0	0	0	0	0	36	17	0	0	0
Carassius auratus	0	1	2	0	0	1	3	0	3	0	0	0	0	0	0	0	0	1	4	0	1
Hemibarbus medius	0	0	0	0	0	0	0	9	0	1	0	0	0	0	1	0	0	0	0	0	0
Channa gachua	0	2	0	0	0	0	0	18	0	0	0	0	0	0	0	0	0	0	0	0	0
Zacco platypus	0	0	0	0	0	0	0	7	0	0	0	0	0	0	97	0	0	0	0	0	0
Parabotia lijiangensis	0	0	0	0	0	0	0	0	0	0	0	0	0	0	0	6	0	0	0	0	0
Rhinogobius leavelli	0	0	0	0	0	0	0	0	0	0	0	0	0	0	2	289	0	0	0	0	0
Cyprinus carpio	0	1	1	0	0	0	0	1	0	1	8	1	0	0	1	0	0	0	11	4	1
Hypophthalmichthys molitrix	0	1	1	1	0	0	0	0	0	0	0	2	0	1	0	0	0	0	2	0	0
Cirrhinus molitorella	0	0	0	0	0	3	1	0	3	3	0	0	0	8	0	0	0	0	17	7	3
Labeo rohita	0	0	0	0	0	0	0	0	0	1	0	0	0	0	0	0	0	0	0	0	0
Opsariichthys bidens	0	31	0	0	0	0	0	1	0	0	0	0	0	0	0	0	0	0	0	0	0
Parachromis managuensis	0	1	0	1	7	2	2	0	0	0	0	0	0	0	0	0	0	0	0	0	0
Cirrhinus mrigala	0	0	0	0	0	0	0	0	1	2	0	0	0	0	0	0	0	0	0	1	2
Pseudorasbora parva	0	0	56	0	0	0	0	0	0	0	0	0	0	0	1	0	0	0	0	0	0
Onyclwstoma gerlachi	0	0	0	0	0	1	0	4	0	0	0	0	0	0	0	0	0	0	0	0	0
Pseudohemiculter dispar	0	1	0	0	0	7	3	13	0	0	0	0	0	0	0	0	0	0	0	0	0
Gobiobotia meridionalis	0	0	0	0	0	0	0	0	0	0	0	0	0	0	0	1	0	0	0	0	0
Oreochromis niloticus	1	0	0	0	3	4	3	0	1	3	2	2	0	0	0	0	0	0	6	7	1
Silurus asotus	0	0	0	0	2	0	0	0	0	0	0	3	0	0	0	0	0	2	0	0	0
Coilia grayii	0	0	0	0	0	0	0	0	0	0	0	0	0	0	0	0	0	0	0	20	3
Tilapia zillii	2	6	2	2	3	0	0	1	8	3	1	1	50	2	1	0	0	0	15	13	1
Culter alburnus	0	0	0	0	0	1	2	0	0	3	0	0	0	1	0	0	0	0	0	1	1
Mylopharyngodon piceus	0	0	0	0	0	0	0	0	0	0	0	0	0	9	0	0	0	0	0	0	0
Liniparhomaloptera qiongzhongensis	0	0	0	0	0	0	0	0	0	0	0	0	0	0	0	68	0	0	0	0	0
Megalobrama terminalis	0	0	0	0	0	0	0	0	0	0	0	0	0	0	0	0	1	0	0	0	0
Saurogobio dabryi	0	0	0	0	0	0	0	0	0	0	0	0	0	2	0	0	0	0	0	0	0
Microphysogobio labeoides	0	0	9	0	0	0	0	0	0	0	0	0	0	0	0	0	0	0	0	0	0
Discogobio tetrabarbatus	0	0	0	0	0	0	0	0	0	0	0	1	0	0	0	0	0	0	0	0	0
Megalobrama amblycephala	0	0	0	0	0	0	0	0	0	0	0	0	0	0	0	0	2	0	0	0	0
Pelteobagrus vachelli	9	17	0	0	0	1	3	0	0	0	0	0	0	0	0	0	0	0	0	1	0
Osteocheilus salsburyi	0	23	0	0	0	0	0	0	0	3	2	0	0	1	0	0	0	0	0	14	8
Rhinogobius duospilus	0	0	0	0	0	0	0	0	0	0	0	0	0	0	0	0	0	1	0	0	0
Plagiognathops microlepis	0	0	0	0	2	0	0	0	0	0	0	0	0	5	0	0	0	0	0	0	0
Pseudobagrus pratti	0	0	0	0	0	0	0	0	0	0	0	0	0	0	0	0	0	3	0	0	0
Sarcocheilichthys parvus	0	0	0	0	0	0	0	0	0	0	0	0	0	0	0	3	0	0	0	0	0
Rhinogobius duospilus	0	1	0	0	0	0	0	0	0	0	0	0	0	0	0	0	0	0	0	0	0
Carassioides acuminatus	0	0	0	0	0	0	0	0	0	0	0	0	0	0	0	0	0	0	1	0	0
Pterygoplichthys disjunctivus	0	0	0	0	0	0	0	0	0	2	0	0	0	0	0	0	0	0	0	8	0
Squalidus argentatus	0	0	0	0	0	0	0	10	0	0	0	0	0	0	0	0	0	0	0	0	0
Xenocypris macrolepis	0	0	0	0	0	0	0	0	1	0	0	0	0	0	0	0	0	0	0	0	0
Hypophthalmichthys nobilis	0	0	0	1	2	0	0	0	0	0	0	0	0	1	0	0	0	0	0	0	0
Distoechodon tumirostris	0	0	0	0	0	0	0	0	0	0	0	0	6	3	1	0	0	0	0	0	0
Silurus cochinchinensis	0	0	0	0	0	0	0	0	0	0	0	0	0	0	0	0	7	0	0	0	0
Acheilognathus tonkinensis	0	1	0	0	0	0	0	0	0	0	0	0	7	24	0	0	0	8	0	0	0
Oxyeleotris marmorata	0	1	4	0	0	0	0	0	0	0	0	0	0	0	0	0	0	0	0	0	0
Acrossocheilus longipinnis	0	0	0	0	0	0	0	8	0	0	0	0	0	0	0	0	0	0	0	0	0
Spinibarbus sinensis	0	0	0	0	0	1	0	0	0	0	0	0	0	0	0	0	0	0	0	0	0
Odontobutis sinensis	0	0	0	0	0	0	0	0	0	0	0	0	0	2	0	0	7	82	0	0	0
Coreoperca whiteheadi	0	0	0	0	0	0	0	0	1	0	0	0	0	0	0	0	1	0	0	0	0
Pelteobagrus intermedius	0	0	0	0	0	0	0	0	0	0	0	0	1	0	0	0	0	0	0	0	0
Rhinogobius giurinus	0	0	1	0	0	0	0	0	0	0	0	184	0	12	0	0	0	2	0	0	0
