# Supplementary material for: Decadal Land-Use Change and Water Quality Degradation Reshape the Functional Structure of Fish Assemblages in Guangxi Rivers, China
Source: Animals (Basel). 2026 Jul 21;16(14):2253. doi: 10.3390/ani16142253 (PMC13403959; doi:10.3390/ani16142253)
Supplement: Supplementary file 1 [file animals-16-02253-s001.zip › Supplementary data/env.xlsx]

## Sheet: sheet
ID	Longitude	Latitude	Time	Cropland(km2)	Forest(km2)	Grassland(km2)	Water(km2)	Barren(km2)	Impervious(km2)	Shrub(km2)	Temperature(℃)	SpCond（μs/cm）	pH	Chlorophyll-a(μg/L)	DO(mg/L)
YJ8	107.642	23.2706	2023	710.112	1502.99	0.4572	19.4409	0.0144	21.7143	40.6737	19.3	286.4	7.85	8	6.89
YJ7	107.575	23.3063	2023	528.534	1759.98	1.2483	15.5547	0.0603	32.6133	141.156	19.5	292.4	8.14	1.2	5.32
YJ6	107.108	23.5867	2023	701.487	1972.59	1.1997	16.1334	0.0054	22.4352	98.8884	20.1	264.3	6.47	5.6	5.25
YJ5	106.662	23.7818	2023	607.597	1666.09	0.5877	15.5817	0.0954	21.8844	52.5762	20.6	256.5	7.95	4	5.54
YJ4	106.401	24.1302	2023	606.937	3034.49	0.7272	56.8989	0.0702	29.0781	5.7879	20.3	252.1	7.94	24.9	6.54
YJ3	105.974	24.1862	2023	648.348	4774.47	1.8504	11.9331	0.0027	4.9635	70.7481	19.5	273.3	7.74	1.9	6.02
YJ2	105.965	24.1655	2023	648.348	4774.47	1.8504	11.9331	0.0027	4.9635	70.7481	19.5	273.6	7.26	3.1	5.09
YJ1	105.056	24.4881	2023	432.05	2481.63	2.214	12.1824	0	2.9745	46.6164	16.4	267.7	6.61	3.6	7.76
ZY4	107.958	22.6985	2023	1418.52	1351.41	4.1616	26.1279	0.0711	30.6819	1.7199	21.1	279.2	8.13	6	7.06
ZY3	107.403	22.4964	2023	1309.3	1535.52	1.539	35.7426	0.0135	28.5453	10.7856	19.6	240.4	8.07	3.8	7.24
ZY2	106.859	22.3459	2023	913.101	2765.44	0.2394	28.1556	0	14.616	3.2247	19.5	209.3	7.87	2.1	6.4
ZY1	107.074	22.1405	2023	715.375	1509.74	0.1989	22.995	0.0081	8.4456	45.2313	20.2	115.2	7.57	2.4	6.69
GJ6	110.821	24.8292	2023	277.19	2895.29	0.0603	28.7055	0	14.7906	0.4005	15.4	197.7	7.94	6	6.82
GJ5	110.711	24.5839	2023	538.254	1297.54	0.3483	19.5732	0.0045	24.5925	0.522	15.7	171.5	7.7	2.4	9.64
GJ4	110.81	24.1621	2023	447.933	1653.47	0.4248	4.7457	0	20.8701	2.2887	16.28	176.99	8.43	0.9	8.96
GJ3	110.374	25.5984	2023	447.778	956.863	0.1458	8.334	0	14.031	1.9359	16.1	39.6	7.22	3.4	9.1
GJ2	110.5	24.771	2023	445.95	1783.2	0.5886	22.0842	0.0018	41.8527	2.1735	15.1	141.8	8.18	1.4	9.64
GJ1	110.675	25.6137	2023	434.678	1854.54	1.4346	8.1099	0.0081	28.0764	3.2508	13	138	7.94	19.7	7.94
YuJ3	108.875	22.8799	2023	1704.3	2214.39	0.3807	85.3002	0.099	65.0439	1.53	20.2	293.43	8.04	2.2	8.35
YuJ2	109.589	22.9558	2023	516.753	503.647	0.1719	15.9606	0.0036	57.0906	2.0502	19.16	307.13	8.22	0.8	8.49
YuJ1	110.066	23.3429	2023	1391.59	1836.73	0.918	133.738	0.1134	83.2977	0.1602	19.06	301.94	8.36	2.9	8.71
YJ8	107.642	23.2706	2013	671.94	1509.42	3.8736	21.5208	0.0018	15.7986	72.8451	17.82	162	7.45	3.38	7.21
YJ7	107.575	23.3063	2013	532.869	1694.13	3.6198	17.9352	0.0027	23.6844	206.904	16.58	277	7.64	0.96	7.55
YJ6	107.108	23.5867	2013	660.67	1980.7	2.0205	17.4672	0	16.5996	135.284	17.9	347	7.03	1.49	7.2
YJ5	106.662	23.7818	2013	569.225	1686.76	0.9819	16.1271	0	15.9534	75.366	22.98	238	8.24	1.98	7.95
YJ4	106.401	24.1302	2013	527.248	3122.84	1.4256	56.0601	0.0009	19.3464	7.0659	16.81	273	7.73	0.88	7.64
YJ3	105.974	24.1862	2013	449.93	4924.72	4.8141	11.8764	0.0027	3.7098	117.262	16.69	303	8.26	3.23	10.14
YJ2	105.965	24.1655	2013	449.93	4924.72	4.8141	11.8764	0.0027	3.7098	117.262	23.02	313	8.15	3.04	7.84
YJ1	105.056	24.4881	2013	310.415	2591.21	2.4408	13.374	0	1.7073	58.5189	21.58	279	8.2	0.29	7.93
ZY4	107.958	22.6985	2013	1514.3	1258.2	1.5786	31.7277	0.0036	23.1714	3.7134	16.42	290	7.6	1.55	7.66
ZY3	107.403	22.4964	2013	1203.02	1636.92	0.5202	41.4369	0.0018	20.0061	19.5444	16.83	226	7.59	1.63	7.6
ZY2	106.859	22.3459	2013	834.901	2837.6	0.6462	32.4018	0.0036	13.1184	6.102	17.71	87	7.21	2.39	8.77
ZY1	107.074	22.1405	2013	610.885	1612.24	0.2835	25.8858	0	6.4512	46.2411	16.94	249	7.7	1.42	8.5
GJ6	110.821	24.8292	2013	223.06	2952.4	0.1152	30.4533	0	9.6993	0.7128	20.76	184	7.75	1.44	7.73
GJ5	110.711	24.5839	2013	477.416	1357.97	0.8496	24.0282	0	18.9459	1.6254	18.23	232	8.17	0.85	9.21
GJ4	110.81	24.1621	2013	371.91	1732.02	0.4239	6.4116	0	16.1739	2.8017	16.58	211	8.34	1.33	9.47
GJ3	110.374	25.5984	2013	387.132	1017.1	0.3762	10.8414	0	10.8999	2.7342	19.24	229	8.33	0.71	9.56
GJ2	110.5	24.771	2013	452.112	1781.29	1.1205	26.1171	0.0306	32.0544	3.123	13.66	235	7.36	1.03	8.54
GJ1	110.675	25.6137	2013	467.014	1828.72	0.9477	7.4331	0.0009	23.1426	2.8422	15.35	279	8.26	0.81	12.67
YuJ3	108.875	22.8799	2013	1666.38	2243.51	0.5967	102.832	0.0351	54.999	2.6937	22.06	234	7.81	2.77	7.99
YuJ2	109.589	22.9558	2013	527.746	502.392	0.2862	22.9374	0.0081	41.1354	1.1727	22.38	228	7.82	3.56	7.58
YuJ1	110.066	23.3429	2013	1489.17	1724.95	1.5696	162.522	0.0234	68.0445	0.2691	22.14	278	7.77	1.45	6.92
